# Supplementary material for: SARS-CoV-2: Origin, Intermediate Host and Allergenicity Features and Hypotheses
Source: Healthcare (Basel). 2021 Aug 30;9(9):1132. doi: 10.3390/healthcare9091132 (PMC8466535; doi:10.3390/healthcare9091132)
Supplement: Supplementary file 1 [file healthcare-09-01132-s001.zip]

Archive with 1 entries (1 files):
- healthcare-1018300-supplementary.pdf
